# Supplementary material for: Barnacle: detecting and characterizing tandem duplications and fusions in transcriptome assemblies
Source: BMC Genomics. 2013 Aug 14;14:550. doi: 10.1186/1471-2164-14-550 (PMC3751903; doi:10.1186/1471-2164-14-550)
Supplement: Additional file 2 — Simulated events and analysis results with Barnacle and TopHat-Fusion. [file 1471-2164-14-550-S2.xls]

## Sheet: README
SIM06: simulated events and analysis results with Barnacle and TopHat-Fusion
See "Simulations" in the main text.
Note: in the column headings of each worksheet
'Calc. Read Support' is the level of read-support that Barnacle calculated for the event with the 'Barnacle-R1 + BLAT + BWA' configuration.
	'-1' in this column indicates that Barnacle did not predict the event and so no read-support was calculated.
'Barnacle' represents running Barnacle with default filter settings.
'Barnacle-MM' represents running Barnacle without removing predictions involving multi-mapping contigs.
'Barnacle-R1' represents using a read-support threshold of 1 read. All other Barnacle columns use a read-support threshold of 5. TopHat-Fusion uses a read-support threshold of 3.
'BLAT' / 'GMAP' denotes the tool used to align contig sequences to the genome.
'BWA' / 'ABySS-map' denotes the tool used to align reads to contig sequences.
Note: in the summary tables at the bottom of each worksheet
TPR = TP / (TP + FN) is the true positive rate (sensitivity), where TP is the number of true positives and FN is the number of false negatives.
TPR* = TP* / (TP* + FN*) is the adjusted true positive rate, where TP* (FN*) is the number of true positives (false negatives) with mean coverage greater than the read-support threshold (5 for all Barnacle analyses, 3 for TopHat-Fusion).
FDR = FP / (FP + TP) is the false discovery rate, where FP is the number of false positives.
Note: false positives
False positives are reported for the Barnacle + BLAT + BWA configuration (with default Barnacle filter settings)

## Sheet: simulated_ptds
ID	Gene	Exon(s)	Simulated Mean Coverage	Calc. Read Support	Barnacle + BLAT + BWA	Barnacle-R1 + BLAT + BWA	Barnacle + BLAT + ABySS-map	Barnacle-MM + BLAT + BWA	Barnacle-MM + BLAT + ABySS-map	Barnacle-MM + GMAP + ABySS-map	Notes
ptd92	CDK5RAP1	exon7-exon13	0.187627	-1	N	N	N	N	N	N	mean coverage below default read-support threshold (5 reads)
ptd85	CHADL	exon2-exon4	0.493653	-1	N	N	N	N	N	N	mean coverage below default read-support threshold (5 reads)
ptd23	PPPDE2	exon2	0.548849	-1	N	N	N	N	N	N	mean coverage below default read-support threshold (5 reads)
ptd71	UBE2C	exon2-exon3	0.584846	-1	N	N	N	N	N	N	mean coverage below default read-support threshold (5 reads)
ptd17	UFD1L	exon3-exon5	0.609442	-1	N	N	N	N	N	N	mean coverage below default read-support threshold (5 reads)
ptd37	RP5-983L19.1	exon2	0.72659	-1	N	N	N	N	N	N	mean coverage below default read-support threshold (5 reads)
ptd83	COMT	exon2-exon3	0.818823	-1	N	N	N	N	N	N	mean coverage below default read-support threshold (5 reads)
ptd48	NPEPL1	exon3-exon6	0.896243	-1	N	N	N	N	N	N	mean coverage below default read-support threshold (5 reads)
ptd2	RP4-715N11.2	exon3	0.964172	-1	N	N	N	N	N	N	mean coverage below default read-support threshold (5 reads)
ptd13	SMTN	exon4-exon8	1.0753	4	N	Y	N	N	N	N	mean coverage below default read-support threshold (5 reads)
ptd45	GGT2	exon4-exon10	1.24997	-1	N	N	N	N	N	N	mean coverage below default read-support threshold (5 reads)
ptd66	PACSIN2	exon2	1.29108	-1	N	N	N	N	N	N	mean coverage below default read-support threshold (5 reads)
ptd15	TCEA2	exon2	1.66787	-1	N	N	N	N	N	N	mean coverage below default read-support threshold (5 reads)
ptd40	LARGE	exon2	1.68384	-1	N	N	N	N	N	N	mean coverage below default read-support threshold (5 reads)
ptd62	CPT1B	exon8	1.90757	-1	N	N	N	N	N	N	mean coverage below default read-support threshold (5 reads)
ptd21	OSBP2	exon2-exon4	2.10562	-1	N	N	N	N	N	N	mean coverage below default read-support threshold (5 reads)
ptd30	GTPBP1	exon2	2.42547	-1	N	N	N	N	N	N	mean coverage below default read-support threshold (5 reads)
ptd36	TMEM211	exon2	2.59708	-1	N	N	N	N	N	N	mean coverage below default read-support threshold (5 reads)
ptd44	NPEPL1	exon10	3.15166	-1	N	N	N	N	N	N	mean coverage below default read-support threshold (5 reads)
ptd89	TMPRSS6	exon4-exon8	3.25198	-1	N	N	N	N	N	N	mean coverage below default read-support threshold (5 reads)
ptd69	INPP5J	exon11	3.4035	-1	N	N	N	N	N	N	mean coverage below default read-support threshold (5 reads)
ptd81	C22orf36	exon2	3.62418	-1	N	N	N	N	N	N	mean coverage below default read-support threshold (5 reads)
ptd39	CITF22-24E5.1	exon2	3.68998	1	N	Y	N	N	N	N	mean coverage below default read-support threshold (5 reads)
ptd32	ENTHD1	exon2-exon6	4.20675	-1	N	N	N	N	N	N	mean coverage below default read-support threshold (5 reads)
ptd72	L3MBTL2	exon3-exon4	4.69119	-1	N	N	N	N	N	N	mean coverage below default read-support threshold (5 reads)
ptd64	C20orf112	exon5-exon6	4.71092	-1	N	N	N	N	N	N	mean coverage below default read-support threshold (5 reads)
ptd46	GGTLC2	exon2-exon3	5.42383	-1	N	N	N	N	N	N
ptd38	ST13	exon2	7.25191	-1	N	N	N	N	N	N
ptd28	OSBP2	exon2-exon3	10.2137	-1	N	N	N	N	N	N
ptd98	SYNGR1	exon2-exon3	10.3634	-1	N	N	Y	N	Y	Y
ptd18	RP3-477H23.3	exon2	10.6635	-1	N	N	Y	N	Y	Y
ptd91	RP1-191L6.2	exon2	12.9572	-1	N	N	N	N	N	Y
ptd56	LL22NC03-80A10.6	exon2-exon5	14.7422	-1	N	N	N	N	N	N
ptd35	GGT1	exon13-exon15	14.9869	-1	N	N	N	N	N	Y
ptd63	DEPDC5	exon7-exon15	16.2824	13	Y	Y	Y	Y	Y	Y
ptd34	PREX1	exon3-exon35	16.603	5	Y	Y	Y	Y	Y	Y
ptd84	STAU1	exon11	17.0379	-1	N	N	N	N	N	Y
ptd26	GAS2L1	exon3-exon4	17.1569	7	Y	Y	Y	Y	Y	Y
ptd20	KB-1183D5.12	exon2	18.0268	-1	N	N	N	N	N	N
ptd55	ERGIC3	exon2	18.3706	-1	N	N	N	N	N	Y
ptd25	EIF4ENIF1	exon3	24.4305	-1	N	N	N	N	N	Y
ptd29	LIME1	exon2-exon4	25.819	12	Y	Y	Y	Y	Y	Y
ptd50	COL20A1	exon31	27.0283	-1	N	N	N	N	N	N
ptd42	PIGT	exon2	27.0321	-1	N	N	N	N	N	Y
ptd97	C22orf25	exon2-exon5	27.8994	22	Y	Y	Y	Y	Y	Y
ptd86	DERL3	exon2-exon4	32.6103	9	Y	Y	Y	Y	Y	Y
ptd90	RP5-843L14.1	exon2	33.2728	17	Y	Y	Y	Y	Y	Y
ptd16	LPIN3	exon8-exon9	33.4601	-1	N	N	N	N	N	Y
ptd31	RP3-477H23.3	exon3-exon4	34.5204	32	Y	Y	Y	Y	Y	Y
ptd61	DERL3	exon5	35.594	21	Y	Y	Y	Y	Y	Y
ptd4	HNF4A	exon3	37.161	-1	N	N	N	N	N	Y
ptd3	ANKRD54	exon3	37.5674	-1	N	N	N	N	N	Y
ptd96	CYTSA	exon2	37.6678	-1	N	N	N	N	N	N
ptd77	SERHL2	exon2-exon4	37.7463	-1	N	N	N	N	N	N
ptd0	RP11-410N8.4	exon2	39.0048	-1	N	N	N	N	N	N
ptd11	RP5-907D15.2	exon2-exon3	40.9556	16	Y	Y	Y	Y	Y	Y
ptd87	TTPAL	exon3-exon5	42.7637	19	Y	Y	Y	Y	Y	N
ptd41	CTA-373H7.7	exon2	42.8862	10	Y	Y	Y	Y	Y	N
ptd53	ZNF133	exon4-exon5	47.4015	28	Y	Y	Y	Y	Y	Y
ptd75	BIRC7	exon2-exon5	48.7626	8	Y	Y	Y	Y	Y	N
ptd94	TXNRD2	exon2	49.5753	-1	N	N	N	N	N	Y
ptd22	SFI1	exon3	50.7812	-1	N	N	N	N	N	Y
ptd65	PTPRA	exon3-exon4	51.3053	26	Y	Y	Y	Y	Y	Y
ptd43	CYTH4	exon3-exon4	52.8977	-1	N	N	N	N	N	Y
ptd60	C20orf177	exon2-exon3	55.7011	-1	N	N	N	N	N	N
ptd88	C20orf95	exon2-exon7	63.1181	35	Y	Y	Y	Y	Y	Y
ptd70	UNC84B	exon5-exon11	68.1232	44	Y	Y	Y	Y	Y	Y
ptd79	APOL1	exon2-exon3	69.345	-1	N	N	N	N	N	Y
ptd76	NECAB3	exon3-exon7	69.4529	42	Y	Y	Y	Y	Y	Y
ptd6	RANBP1	exon2	70.2233	65	Y	Y	Y	Y	Y	Y
ptd57	TRMT6	exon4-exon7	74.5013	57	Y	Y	Y	Y	Y	Y
ptd78	ZMAT5	exon2-exon4	76.7701	50	Y	Y	Y	Y	Y	Y
ptd10	AL355392.1	exon3-exon5	84.8135	66	Y	Y	Y	Y	Y	Y
ptd52	DDX27	exon4	88.1996	75	Y	Y	Y	Y	Y	Y
ptd74	TFIP11	exon10-exon11	95.4303	51	Y	Y	Y	Y	Y	Y
ptd67	C1QTNF6	exon5	103.803	-1	N	N	N	N	N	N
ptd7	KCNQ2	exon2-exon11	115.138	85	Y	Y	Y	Y	Y	Y
ptd49	UBE2C	exon3	116.529	-1	N	N	N	N	N	Y	BLAT fails to report one of overlapping alignments for junction contig
ptd14	KB-1183D5.13	exon2	128.927	-1	N	N	N	N	N	Y	gene is in highly duplicated region of the genome, causing poor contig-to-genome alignments
ptd47	GNAS	exon2	129.296	-1	N	N	N	N	N	N
ptd82	MKL1	exon2-exon4	150.753	-1	N	N	N	N	N	N	simulated event uses exon boundary not in current annotations
ptd58	C20orf12	exon15-exon20	185.85	87	Y	Y	Y	Y	Y	Y
ptd8	C20orf112	exon5-exon6	191.567	110	Y	Y	N	Y	N	Y
ptd54	LARGE	exon7-exon12	199.133	-1	N	N	N	N	N	N	incorrect exon boundary counting
ptd33	CSF2RB	exon2-exon3	204.489	160	Y	Y	Y	Y	Y	Y
ptd80	SLC35C2	exon4	249.366	185	Y	Y	Y	Y	Y	Y
ptd1	NCOA5	exon3-exon5	264.535	182	Y	Y	Y	Y	Y	Y
ptd73	KB-1183D5.13	exon2-exon6	272.924	-1	N	N	N	N	N	Y	gene is in highly duplicated region of the genome, causing poor contig-to-genome alignments
ptd59	AP000354.3	exon3-exon4	354.003	-1	N	N	N	N	N	Y	BLAT fails to report one of overlapping alignments for junction contig
ptd95	SMCR7L	exon2	357.747	200	Y	Y	Y	Y	Y	Y
ptd12	RP4-695O20__B.10	exon3	364.602	-1	N	N	N	N	N	N	called as ITD due to incorrect exon boundary counting
ptd68	TRPC4AP	exon3-exon16	420.182	273	Y	Y	Y	Y	Y	Y
ptd93	SERHL	exon6-exon7	441.554	-1	N	N	N	N	N	N	tandem duplication of full gene in reference genome allows collinear alignment of contig with exon duplication
ptd24	WFDC5	exon2-exon3	587.205	425	Y	Y	Y	Y	Y	Y
ptd51	HNF4A	exon6-exon7	713.614	500	Y	Y	Y	Y	Y	Y
ptd27	ADAM33	exon7-exon9	757.853	481	Y	Y	Y	Y	Y	Y
ptd99	GNAS	exon6-exon9	875.799	491	Y	Y	N	Y	N	Y
ptd5	CENPM	exon2-exon4	999.685	434	Y	Y	Y	Y	Y	Y
ptd9	MB	exon2	1365.88	536	Y	Y	Y	Y	Y	Y
ptd19	MIAT	exon3	1478.86	-1	N	N	N	N	N	Y	BLAT fails to report one of overlapping alignments for junction contig
				TP	38	40	38	38	38	55
				FN	62	60	62	62	62	45
				Total	100	100	100	100	100	100
				TP*	38	40	38	38	38	55
				FN*	36	51	36	36	36	19
				Total*	74	91	74	74	74	74
				FP	0	0	0	0	0	1
				TPR	0.38	0.4	0.38	0.38	0.38	0.55
				TPR*	0.513514	0.43956	0.513514	0.513514	0.513514	0.743243
				FDR	0	0	0	0	0	0.0178571

## Sheet: simulated_itds
ID	Gene	Exon	Simulated Mean Coverage	Calc. Read Support	Barnacle + BLAT + BWA	Barnacle-R1 + BLAT + BWA	Barnacle + BLAT + ABySS-map	Barnacle-MM + BLAT + BWA	Barnacle-MM + BLAT + ABySS-map	Barnacle-MM + GMAP + ABySS-map	Notes					False Positives	Gene	Calc. Read Support	PTD
itd52	KLHL22	exon2	0.614274	-1	N	N	N	N	N	N	mean coverage below default read-support threshold (5 reads)						C20orf12	87	ptd58
itd20	RBM39	exon1	0.707286	-1	N	N	N	N	N	N	mean coverage below default read-support threshold (5 reads)						RP4-695O20__B.10	208	ptd12
itd30	FAM116B	exon7	0.991914	-1	N	N	N	N	N	N	mean coverage below default read-support threshold (5 reads)						CENPM	434	ptd5
itd96	TTLL9	exon6	1.02497	-1	N	N	N	N	N	N	mean coverage below default read-support threshold (5 reads)
itd58	SF3A1	exon5	1.02879	-1	N	N	N	N	N	N	mean coverage below default read-support threshold (5 reads)
itd14	SLC12A5	exon7	1.44711	-1	N	N	N	N	N	N	mean coverage below default read-support threshold (5 reads)
itd36	FAM118A	exon2	1.49358	-1	N	N	N	N	N	N	mean coverage below default read-support threshold (5 reads)
itd75	CHEK2	exon2	1.53033	-1	N	N	N	N	N	N	mean coverage below default read-support threshold (5 reads)
itd74	CHEK2	exon10	1.6127	-1	N	N	N	N	N	N	mean coverage below default read-support threshold (5 reads)
itd22	CRNKL1	exon4	1.62632	-1	N	N	N	N	N	N	mean coverage below default read-support threshold (5 reads)
itd70	MMP11	exon3	1.68898	-1	N	N	N	N	N	N	mean coverage below default read-support threshold (5 reads)
itd33	LARGE	exon2	1.84516	-1	N	N	N	N	N	N	mean coverage below default read-support threshold (5 reads)
itd57	MICAL3	exon2	1.94065	-1	N	N	N	N	N	N	mean coverage below default read-support threshold (5 reads)
itd83	CPNE1	exon15	1.94926	-1	N	N	N	N	N	N	mean coverage below default read-support threshold (5 reads)
itd4	XBP1	exon1	2.17984	-1	N	N	N	N	N	N	mean coverage below default read-support threshold (5 reads)
itd5	RNF114	exon4	2.52139	-1	N	N	N	N	N	N	mean coverage below default read-support threshold (5 reads)
itd77	C20orf123	exon2	2.62653	-1	N	N	N	N	N	N	mean coverage below default read-support threshold (5 reads)
itd44	MFNG	exon6	2.66222	-1	N	N	N	N	N	N	mean coverage below default read-support threshold (5 reads)
itd71	PLCG1	exon20	2.72068	-1	N	N	N	N	N	N	mean coverage below default read-support threshold (5 reads)
itd26	GRAMD4	exon4	2.8943	-1	N	N	N	N	N	N	mean coverage below default read-support threshold (5 reads)
itd51	PSMF1	exon6	2.91514	-1	N	N	N	N	N	N	mean coverage below default read-support threshold (5 reads)
itd62	TAF4	exon9	4.0631	-1	N	N	N	N	N	N	mean coverage below default read-support threshold (5 reads)
itd99	SIRPB2	exon2	4.10881	-1	N	N	N	N	N	N	mean coverage below default read-support threshold (5 reads)
itd67	CHADL	exon1	5.45632	-1	N	N	N	N	N	N
itd56	DIDO1	exon5	5.84782	-1	N	N	N	N	N	N
itd68	ENTPD6	exon8	5.84994	6	Y	Y	Y	Y	Y	Y
itd55	CDH26	exon6	6.58449	-1	N	N	N	N	N	N
itd47	MYH9	exon35	6.61507	-1	N	N	N	N	N	N
itd15	C20orf27	exon4	6.68126	-1	N	N	N	N	N	Y
itd94	TGIF2	exon2	6.78714	6	Y	Y	Y	Y	Y	Y
itd7	RALGAPB	exon29	6.93692	4	N	Y	Y	N	Y	Y
itd45	NCOA6	exon4	8.08601	-1	N	N	N	N	N	N
itd79	L3MBTL	exon2	9.58008	-1	N	N	N	N	N	N
itd10	CARD10	exon16	9.67408	-1	N	N	N	N	N	N
itd41	TTLL12	exon8	9.68639	-1	N	N	N	N	N	N
itd60	APOBEC3A	exon2	10.6186	-1	N	N	N	N	N	N
itd43	RASL10A	exon2	11.7943	5	Y	Y	Y	Y	Y	Y
itd86	RABL2B	exon2	13.186	-1	N	N	N	N	N	N
itd16	CDS2	exon6	15.8827	6	Y	Y	Y	Y	Y	N
itd17	ANKRD54	exon4	17.3	-1	N	N	N	N	N	N
itd1	AL132765.1	exon1	18.2181	-1	N	N	N	N	N	N
itd95	TCEA2	exon4	18.6884	2	N	Y	Y	N	Y	Y
itd13	SEZ6L	exon14	19.0052	12	Y	Y	Y	Y	Y	N
itd39	RP11-93B14.6	exon2	20.354	-1	N	N	N	N	N	N
itd84	SAMHD1	exon4	20.7645	9	Y	Y	Y	Y	Y	Y
itd90	GGT2	exon9	21.1469	-1	N	N	N	N	N	N
itd72	RPL3	exon0	23.2517	-1	N	N	N	N	N	N
itd63	STAU1	exon1	23.4205	-1	N	N	N	N	N	N
itd40	CSRP2BP	exon6	24.6687	16	Y	Y	Y	Y	Y	Y
itd0	RABL4	exon6	24.6755	18	Y	Y	Y	Y	Y	Y
itd31	C22orf25	exon6	28.9678	18	Y	Y	Y	Y	Y	Y
itd89	YTHDF1	exon1	30.6474	-1	N	N	N	N	N	N
itd3	MYH9	exon9	33.3669	22	Y	Y	Y	Y	Y	Y
itd21	MAP1LC3A	exon2	33.7282	25	Y	Y	N	Y	N	Y
itd32	STAU1	exon3	34.8	15	Y	Y	Y	Y	Y	N
itd19	C22orf33	exon7	34.9809	27	Y	Y	Y	Y	Y	Y
itd73	C22orf30	exon2	37.7107	22	Y	Y	Y	Y	Y	N
itd38	DUSP15	exon5	39.714	26	Y	Y	Y	Y	Y	Y
itd59	AL139348.1	exon7	41.6631	-1	N	N	N	N	N	N
itd25	C22orf9	exon5	42.0177	22	Y	Y	Y	Y	Y	Y
itd37	FAM65C	exon9	45.633	35	Y	Y	Y	Y	Y	N
itd6	JAG1	exon6	55.7437	-1	N	N	N	N	N	N
itd34	CSTF1	exon3	66.0814	58	Y	Y	Y	Y	Y	Y
itd54	CYP2D6	exon6	73.4751	-1	N	N	N	Y	Y	N
itd61	RBBP9	exon6	81.9273	19	Y	Y	Y	Y	Y	Y
itd92	ZBTB46	exon5	83.5302	44	Y	Y	Y	Y	Y	N
itd18	CBFA2T2	exon2	95.9229	52	Y	Y	Y	Y	Y	Y
itd82	ATP6V1E1	exon6	98.3833	88	Y	Y	Y	Y	Y	N
itd8	MRPL40	exon3	100.111	64	Y	Y	Y	Y	Y	N
itd11	ASCC2	exon6	104.657	69	Y	Y	Y	Y	Y	Y
itd87	VPREB1	exon1	109.545	82	Y	Y	Y	Y	Y	Y
itd98	PPP4R1L	exon4	110.364	100	Y	Y	Y	Y	Y	Y
itd78	DDX17	exon6	128.493	64	Y	Y	Y	Y	Y	Y
itd2	SGK2	exon3	132.514	471	Y	Y	Y	Y	Y	N
itd69	DRG1	exon2	132.802	-1	N	N	N	N	N	N
itd53	SOX10	exon3	136.203	-1	N	N	Y	Y	Y	N
itd27	NECAB3	exon8	144.294	-1	N	N	N	N	N	N
itd35	SMCR7L	exon7	153.074	79	Y	Y	Y	Y	Y	Y
itd28	C22orf9	exon4	177.033	132	Y	Y	Y	Y	Y	N
itd24	MICALL1	exon4	180.216	123	Y	Y	Y	Y	Y	N
itd76	KCNQ2	exon5	210.184	129	Y	Y	Y	Y	Y	N
itd9	DLGAP4	exon5	226.186	-1	N	N	N	N	N	N
itd49	CARD10	exon13	248.049	179	Y	Y	Y	Y	Y	Y
itd64	YDJC	exon4	287.115	208	Y	Y	Y	Y	Y	N
itd46	BID	exon3	297.607	205	Y	Y	Y	Y	Y	Y
itd97	RIMS4	exon2	328.788	200	Y	Y	Y	Y	Y	Y
itd85	C22orf30	exon1	334.362	239	Y	Y	Y	Y	Y	Y
itd23	LMF2	exon9	334.838	224	Y	Y	Y	Y	Y	N
itd93	CHD6	exon4	350.772	185	Y	Y	Y	Y	Y	N
itd66	ARFGEF2	exon18	372.709	272	Y	Y	Y	Y	Y	N
itd65	CARD10	exon17	391.715	279	Y	Y	Y	Y	Y	N
itd29	RANBP1	exon3	409.04	-1	N	N	N	N	N	N
itd50	HRH3	exon3	413.053	291	Y	Y	Y	Y	Y	N
itd42	C20orf141	exon2	432.523	236	Y	Y	Y	Y	Y	Y
itd91	SAMD10	exon2	433.589	322	Y	Y	Y	Y	Y	Y
itd81	C22orf34	exon2	435.272	298	Y	Y	Y	Y	Y	Y
itd88	TNNC2	exon2	659.594	220	Y	Y	Y	Y	Y	N
itd12	SGK2	exon3	667.749	471	Y	Y	Y	Y	Y	N
itd48	CCDC134	exon1	882.727	-1	N	N	N	N	N	N
itd80	PI4KAP2	exon4	2135.05	-1	N	N	N	Y	Y	N
				TP	47	49	49	50	51	30
				FN	53	51	51	50	49	70
				Total	100	100	100	100	100	100
				TP*	47	49	49	50	51	30
				FN*	30	48	28	27	26	47
				Total*	77	97	77	77	77	77
				FP	3	3	6	6	6	4
				TPR	0.47	0.49	0.49	0.5	0.51	0.3
				TPR*	0.61039	0.505155	0.636364	0.649351	0.662338	0.38961
				FDR	0.06	0.0576923	0.109091	0.107143	0.105263	0.117647

## Sheet: simulated_fusions
ID	Gene	Exon	Directions	Simulated Mean Coverage	Calc. Read Support	Barnacle + BLAT + BWA	Barnacle-R1 + BLAT + BWA	Barnacle + BLAT + ABySS-map	Barnacle-MM + BLAT + BWA	Barnacle-MM + BLAT + ABySS-map	Barnacle-MM + GMAP + ABySS-map	TopHat-Fusion	Notes					False Positives	Genes	Calc. Read Support
fusion76	ACO2 / GTPBP1	exon12 / exon2	5'>3' / 5'>3'	0.128513	-1	N	N	N	N	N	N	N	mean coverage below both read-support thresholds						NCOA6/PIGM	13
fusion65	DDX17 / EYA2	exon3 / exon9	3'<5' / 5'>3'	0.352315	-1	N	N	N	N	N	N	N	mean coverage below both read-support thresholds						GNRH2/SIRPA	17
fusion82	C20orf12 / IGLV3-26	exon7 / exon2	3'<5' / 5'>3'	0.387036	-1	N	N	N	N	N	N	N	mean coverage below both read-support thresholds
fusion22	CARD10 / NOP56	exon3 / exon1	5'>3' / 5'>3'	0.3885	-1	N	N	N	N	N	N	N	mean coverage below both read-support thresholds
fusion80	RP11-218C14.2 / TRMT2A	exon4 / exon2	3'<5' / 3'<5'	0.913952	-1	N	N	N	N	N	N	N	mean coverage below both read-support thresholds
fusion88	AL139349.1 / PLTP	exon1 / exon7	3'<5' / 3'<5'	1.3187	-1	N	N	N	N	N	N	N	mean coverage below both read-support thresholds
fusion94	HAR1B / RANGAP1	exon2 / exon6	3'<5' / 3'<5'	1.43337	-1	N	N	N	N	N	N	N	mean coverage below both read-support thresholds
fusion55	C20orf43 / HCK	exon7 / exon2	3'<5' / 3'<5'	1.53421	-1	N	N	N	N	N	N	N	mean coverage below both read-support thresholds
fusion30	PI4KAP2 / SREBF2	exon2 / exon1	5'>3' / 5'>3'	1.63525	-1	N	N	N	N	N	N	N	mean coverage below both read-support thresholds
fusion60	MAPK12 / RP1-155G6.4	exon3 / exon1	3'<5' / 3'<5'	1.79924	-1	N	N	N	N	N	N	N	mean coverage below both read-support thresholds
fusion9	SEMG1 / TRMT2A	pos46 / pos446	3'<5' / 3'<5'	2.75677	-1	N	N	N	N	N	N	N	mean coverage below both read-support thresholds
fusion31	C20orf78 / IGLVI-38	exon1 / exon2	3'<5' / 3'<5'	2.86359	-1	N	N	N	N	N	N	Y	mean coverage below both read-support thresholds
fusion25	ELMO2 / THOC5	exon5 / exon7	5'>3' / 5'>3'	2.88	-1	N	N	N	N	N	N	N	mean coverage below both read-support thresholds
fusion72	DSTN / PIWIL3	exon1 / exon19	5'>3' / 5'>3'	2.89778	3	N	Y	N	N	N	N	Y	mean coverage below both read-support thresholds
fusion35	RP1-63G5.5 / UBE2C	pos405 / pos357	5'>3' / 5'>3'	2.99488	-1	N	N	N	N	N	N	N	mean coverage below both read-support thresholds
fusion41	C20orf26 / XXbac-B33L19.10	exon14 / exon1	5'>3' / 5'>3'	3.06992	4	N	Y	Y	N	Y	Y	Y	mean coverage below Barnacle read-support threshold
fusion99	IL2RB / SLC17A9	exon3 / exon9	3'<5' / 3'<5'	3.35557	-1	N	N	N	N	N	N	N	mean coverage below Barnacle read-support threshold
fusion20	CTD-3184A7.4 / PIK3IP1	exon2 / exon2	3'<5' / 3'<5'	3.46944	-1	N	N	N	N	N	N	N	mean coverage below Barnacle read-support threshold
fusion93	CD40 / PMEPA1	exon2 / exon4	5'>3' / 5'>3'	3.98314	-1	N	N	N	N	N	N	N	mean coverage below Barnacle read-support threshold
fusion47	C20orf199 / KCNQ2	exon2 / exon11	5'>3' / 5'>3'	4.05775	-1	N	N	N	N	N	N	N	mean coverage below Barnacle read-support threshold
fusion0	EFCAB6 / GNAS	exon3 / exon2	3'<5' / 3'<5'	4.12052	-1	N	N	N	N	N	N	N	mean coverage below Barnacle read-support threshold
fusion32	NDUFA6 / PRR5	exon1 / exon3	3'<5' / 3'<5'	4.49735	-1	N	N	N	N	N	N	N	mean coverage below Barnacle read-support threshold
fusion40	CSF2RB / RNF215	exon7 / exon1	3'<5' / 3'<5'	4.51721	1	N	Y	N	N	N	N	Y	mean coverage below Barnacle read-support threshold
fusion89	SGSM1 / SLC9A8	exon2 / exon13	3'<5' / 5'>3'	5.64628	-1	N	N	N	N	N	N	N	no contig assembled
fusion75	C22orf15 / JAG1	exon2 / exon4	5'>3' / 5'>3'	6.48735	-1	N	N	N	N	N	N	Y	contig only 78nt, no reads align to contig
fusion98	CBFA2T2 / RP1-90G24.6	exon2 / exon2	3'<5' / 5'>3'	6.71364	-1	N	N	N	N	N	N	N	no contig assembled
fusion63	PARVB / PES1	exon7 / exon7	5'>3' / 5'>3'	7.37939	-1	N	N	N	N	N	N	Y	contig only 77nt, no reads align to contig, contig has no alignments to genome
fusion97	C20orf12 / PAX1	exon6 / exon3	5'>3' / 5'>3'	7.57342	1	N	Y	N	N	N	N	Y	breakpoint near edge of contig, only three reads align across breakpoint, one has a mismatch
fusion33	IGLV2-11 / PHF20	exon2 / exon2	5'>3' / 3'<5'	8.20088	-1	N	N	N	N	N	N	Y	contig only 78nt, no reads align to contig; contig multi-maps to genome
fusion91	MED15 / RALGAPA2	exon11 / exon33	5'>3' / 5'>3'	8.39031	5	Y	Y	Y	Y	Y	Y	Y
fusion24	JOSD1 / TRMT2A	exon1 / exon1	5'>3' / 3'<5'	8.65153	-1	N	N	N	N	N	N	N	contig only 78nt, no reads align to contig
fusion71	MED15 / TFIP11	exon5 / exon3	3'<5' / 3'<5'	9.56151	-1	N	N	N	N	N	N	Y	contig only 77nt, no reads align to contig, contig has poor alignments to genome
fusion57	CDC45L / RALY	exon3 / exon3	5'>3' / 5'>3'	9.69767	2	N	Y	Y	N	Y	Y	N	contig only 89nt, only two reads align to contig
fusion44	CTA-282F2.3 / MCHR1	exon2 / exon2	5'>3' / 5'>3'	10.992	-1	N	N	N	N	N	N	N	contig assembled together with CTA-282F2.3 / RPLP0P1 fusion resulting in complex contig-to-genome alignment topology
fusion11	KREMEN1 / RP1-199H16.6	exon6 / exon2	3'<5' / 3'<5'	12.1627	2	N	Y	Y	N	Y	Y	Y	breakpoint near edge of contig, only three reads align across breakpoint, one has a mismatch
fusion95	PHF20 / RP5-907D15.2	exon4 / exon3	5'>3' / 5'>3'	13.1607	-1	N	N	N	N	N	Y	Y	contig only 81nt, only two reads align to contig, homology near breakpoint causes poor contig-to-genome alignment
fusion48	CTA-833B7.2 / PKIG	exon2 / exon2	3'<5' / 3'<5'	13.2357	6	Y	Y	Y	Y	Y	Y	Y
fusion84	PRR5 / XXbac-B476C20.12	exon2 / exon1	3'<5' / 5'>3'	13.3077	10	Y	Y	Y	Y	Y	Y	Y
fusion78	RGL4 / STAU1	exon2 / exon4	5'>3' / 5'>3'	14.8533	3	N	Y	Y	N	Y	Y	Y	contig only 89nt, only four reads align to contig, one has mismatch
fusion2	AC000093.3 / BCAS1	exon1 / exon8	3'<5' / 3'<5'	17.1835	15	Y	Y	Y	Y	Y	Y	Y
fusion13	BCAS1 / HM13	exon6 / exon1	5'>3' / 5'>3'	17.2553	4	N	Y	Y	N	Y	Y	Y	two contigs represent event, breakpoint near edge of contigs, only four and four reads align across breakpoint, two and zero have a mismatches, BWA multi-mapping bug
fusion46	GAL3ST1 / SFI1	exon2 / exon16	5'>3' / 5'>3'	19.8472	15	Y	Y	Y	Y	Y	Y	Y
fusion96	FBLN1 / HM13	exon1 / exon2	5'>3' / 5'>3'	20.2072	14	Y	Y	Y	Y	Y	Y	Y
fusion34	APOL3 / MAPK1	exon2 / exon3	5'>3' / 5'>3'	21.4579	16	Y	Y	Y	Y	Y	Y	Y
fusion64	EIF6 / PHACTR3	exon1 / exon10	3'<5' / 3'<5'	21.4596	6	Y	Y	Y	Y	Y	Y	Y
fusion8	IFT52 / SOX10	exon2 / exon1	3'<5' / 3'<5'	24.4244	8	Y	Y	Y	Y	Y	Y	Y
fusion67	CTA-211A9.5 / RP5-897D18.1	exon3 / exon1	3'<5' / 3'<5'	24.4839	17	Y	Y	Y	Y	Y	Y	N
fusion6	KB-7G2.5 / OPRL1	exon2 / exon6	5'>3' / 5'>3'	29.8359	-1	N	N	N	Y	Y	Y	Y	contig multi-maps to genome
fusion37	EPB41L1 / RP5-859D4.3	exon6 / exon3	3'<5' / 3'<5'	29.9576	17	Y	Y	Y	Y	Y	Y	Y
fusion79	DUSP18 / ITCH	exon2 / exon2	3'<5' / 5'>3'	30.9233	25	Y	Y	Y	Y	Y	Y	Y
fusion18	CSNK1E / MKL1	exon5 / exon6	5'>3' / 5'>3'	31.1607	19	Y	Y	Y	Y	Y	Y	N
fusion73	RP3-477O4.14 / TBC1D20	pos114 / pos4129	5'>3' / 3'<5'	33.0322	12	Y	Y	Y	Y	Y	Y	N
fusion85	C22orf42 / RBBP9	pos520 / pos94	3'<5' / 3'<5'	38.7582	23	Y	Y	Y	Y	Y	Y	N
fusion66	PICK1 / RP11-416N4.4	exon1 / exon2	3'<5' / 3'<5'	40.5917	45	Y	Y	Y	Y	Y	Y	Y
fusion15	GNRH2 / SIRPB1	exon2 / exon4	3'<5' / 5'>3'	41.1634	-1	N	N	N	N	N	Y	N	missassembled as GNRH2 / SIRPA (only three bases different)
fusion43	C20orf26 / LAMA5	exon2 / exon1	3'<5' / 5'>3'	42.5244	29	Y	Y	Y	Y	Y	Y	Y
fusion12	AC002073.2 / WFDC2	exon1 / exon3	3'<5' / 3'<5'	42.7896	-1	N	N	N	Y	Y	N	Y	contig multi-maps to genome
fusion29	C22orf13 / RP5-977B1.7	exon2 / exon2	3'<5' / 3'<5'	44.5679	-1	N	N	Y	N	Y	Y	Y	contig only 73nt, no reads align to contig
fusion26	RBM9 / SMTN	exon7 / exon10	5'>3' / 5'>3'	47.6607	26	Y	Y	Y	Y	Y	Y	Y
fusion23	RBM12 / RP3-449O17.1	exon2 / exon2	3'<5' / 5'>3'	60.829	30	Y	Y	Y	Y	Y	Y	Y
fusion45	ARSA / C22orf36	exon9 / exon2	3'<5' / 3'<5'	62.3553	43	Y	Y	Y	Y	Y	Y	Y
fusion68	HM13 / JOSD1	pos248 / pos501	3'<5' / 3'<5'	71.255	49	Y	Y	Y	Y	Y	Y	Y
fusion5	CPT1B / ZFP64	exon2 / exon4	5'>3' / 5'>3'	76.949	61	Y	Y	Y	Y	Y	Y	Y
fusion28	BCR / RTN4R	exon17 / exon1	5'>3' / 5'>3'	82.0951	-1	N	N	N	Y	Y	Y	Y	contig multi-maps to genome
fusion86	SEC14L2 / WFDC13	exon6 / exon2	3'<5' / 3'<5'	88.5499	63	Y	Y	Y	Y	Y	Y	Y
fusion53	RP4-715N11.2 / WFDC10B	exon1 / exon3	3'<5' / 3'<5'	89.6796	71	Y	Y	Y	Y	Y	Y	Y
fusion19	CBX7 / YPEL1	exon1 / exon3	5'>3' / 5'>3'	91.5413	18	Y	Y	Y	Y	Y	Y	Y
fusion42	CELSR1 / XXbac-B444P24.10	exon2 / exon4	3'<5' / 5'>3'	101.993	72	Y	Y	Y	Y	Y	Y	Y
fusion70	C22orf34 / JOSD1	exon1 / exon1	5'>3' / 3'<5'	103.457	76	Y	Y	Y	Y	Y	Y	Y
fusion14	ADSL / RBM9	exon3 / exon3	3'<5' / 5'>3'	119.44	69	Y	Y	Y	Y	Y	Y	N
fusion4	HNF4A / RP1-269M15.3	exon5 / exon1	3'<5' / 3'<5'	120.637	-1	N	N	N	N	N	N	N	no contig assembled, breakpoint near edge of transcript
fusion92	CHKB / GNAS	exon4 / exon2	5'>3' / 5'>3'	121.878	89	Y	Y	Y	Y	Y	Y	Y
fusion36	CTA-282F2.3 / RPLP0P1	exon3 / exon2	5'>3' / 5'>3'	125.055	-1	N	N	N	N	N	N	Y	contig assembled together with CTA-282F2.3 / MCHR1 fusion resulting in complex contig-to-genome alignment topology
fusion3	BCL2L1 / XXbac-B33L19.3	exon2 / exon2	5'>3' / 5'>3'	128.104	-1	N	N	N	Y	Y	Y	N	contig multi-maps to genome
fusion16	RP5-1043L13.1 / SLC23A2	exon3 / exon1	3'<5' / 3'<5'	133.965	103	Y	Y	Y	Y	Y	Y	N
fusion59	NECAB3 / OGFR	exon7 / exon4	3'<5' / 3'<5'	141.117	-1	N	N	N	N	N	Y	Y	homology near breakpoint causes poor contig-to-genome alignment
fusion83	GGT1 / TPST2	exon6 / exon3	3'<5' / 5'>3'	144.774	111	Y	Y	Y	Y	Y	Y	N
fusion61	DRG1 / MPPED1	pos195 / pos898	5'>3' / 3'<5'	168.998	99	Y	Y	Y	Y	Y	Y	N
fusion52	HMOX1 / STAU1	exon2 / exon11	5'>3' / 5'>3'	172.267	102	Y	Y	Y	Y	Y	N	Y
fusion74	C20orf123 / MIAT	exon1 / exon2	5'>3' / 3'<5'	182.016	72	Y	Y	Y	Y	Y	Y	Y
fusion21	LSM14B / ZHX3	exon2 / exon2	5'>3' / 5'>3'	182.23	112	Y	Y	Y	Y	Y	Y	Y
fusion27	C20orf112 / GDAP1L1	exon2 / exon3	3'<5' / 3'<5'	182.4	118	Y	Y	Y	Y	Y	Y	Y
fusion50	MACROD2 / MB	exon2 / exon3	3'<5' / 3'<5'	188.072	97	Y	Y	Y	Y	Y	Y	Y
fusion87	DHX35 / PLCB4	exon5 / exon1	3'<5' / 5'>3'	194.514	149	Y	Y	Y	Y	Y	Y	Y
fusion62	MICAL3 / NSFL1C	exon3 / exon2	5'>3' / 5'>3'	223.92	197	Y	Y	Y	Y	Y	Y	Y
fusion54	BPIL2 / CCDC157	pos69 / pos98	3'<5' / 3'<5'	231.599	149	Y	Y	Y	Y	Y	Y	N
fusion39	TNNC2 / TSHZ2	exon3 / exon2	3'<5' / 3'<5'	258.803	132	Y	Y	Y	Y	Y	Y	Y
fusion51	OGFR / RP11-218C14.2	exon4 / exon2	5'>3' / 5'>3'	284.539	37	Y	Y	Y	Y	Y	Y	Y
fusion1	RP4-718J7.4 / TTLL9	exon2 / exon14	5'>3' / 3'<5'	289.202	197	Y	Y	Y	Y	Y	Y	N
fusion7	RP5-1069P2.4 / THAP7	exon1 / exon2	3'<5' / 5'>3'	301.379	161	Y	Y	Y	Y	Y	Y	Y
fusion38	AP000344.1 / RP5-907D15.2	exon3 / exon2	3'<5' / 5'>3'	317.789	176	Y	Y	Y	Y	Y	Y	Y
fusion49	CPT1B / SLC13A3	exon2 / exon4	5'>3' / 5'>3'	356.276	296	Y	Y	Y	Y	Y	Y	N
fusion10	GPCPD1 / SMARCB1	exon1 / exon1	5'>3' / 3'<5'	367.444	245	Y	Y	Y	Y	Y	Y	Y
fusion58	CTA-282F2.3 / POLR3H	exon1 / exon3	3'<5' / 5'>3'	393.503	207	Y	Y	Y	Y	Y	Y	N
fusion56	ARHGAP8 / RP5-1187M17.7	exon3 / exon1	5'>3' / 5'>3'	491.781	287	Y	Y	Y	Y	Y	Y	Y
fusion81	AP000351.3 / LZTR1	exon2 / exon5	5'>3' / 5'>3'	545.552	-1	N	N	N	Y	Y	Y	Y	contig multi-maps to genome
fusion69	CSTL1 / RP1-66N13.3	exon1 / exon2	5'>3' / 5'>3'	611.249	534	Y	Y	Y	Y	Y	Y	Y
fusion17	ASCC2 / FAM110A	exon1 / exon2	5'>3' / 5'>3'	747.506	533	Y	Y	Y	Y	Y	Y	Y
fusion90	ADAM33 / COL9A3	exon1 / exon27	3'<5' / 5'>3'	1634.83	1059	Y	Y	Y	Y	Y	Y	Y
					TP	52	60	58	57	63	64	60
					FN	47	39	41	42	36	35	39
					Total	99	99	99	99	99	99	99
					TP*	52	60	57	57	62	63	58
					FN*	24	34	19	19	14	13	26
					Total*	76	94	76	76	76	76	84
					FP	2	2	2	3	3	4	2
					TPR	0.525253	0.606061	0.585859	0.575758	0.636364	0.646465	0.606061
					TPR*	0.684211	0.638298	0.75	0.75	0.815789	0.828947	0.690476
					FDR	0.037037	0.0322581	0.0333333	0.05	0.0454545	0.0588235	0.0322581
